# Supplementary material for: Isolation and characterization of halotolerant plant growth promoting rhizobacteria from mangrove region of Sundarbans, India for enhanced crop productivity
Source: Front Plant Sci. 2023 Apr 20;14:1122347. doi: 10.3389/fpls.2023.1122347 (PMC10158646; doi:10.3389/fpls.2023.1122347)
Supplement: Supplementary file 1 [file Table_1.xlsx]

## Sheet: Sheet1
Supplementary Table S1 Geographical location and Physio-chemical property of Sundarban mangroves, West Bengal, India
Location	Location Coordinates		Soil Characteristics (*ppm)
	Latitude	Longitude	pH	EC (dS/m)	OC (%)	Zn*	Fe*	Mn*	Cu*	K*	N*
Genwa	N 21º42.346'	E 088º18.897’	8.1	1.94	0.45	0.48	24.1	4.2	4.07	446	73
Garjan	N 21º42.346'	E 088º18.897’	8	6.38	0.42	0.5	24.45	6	4.85	524	67
Hargoja	N 21º42.346'	E 088º18.897’	7.8	10.02	0.33	0.53	7.25	3.03	2.79	554	39
Kankara	N 21º42.346'	E 088º18.897’	8	10.26	0.36	0.65	11.55	3.3	4.19	581	39
Sundari	N 21º42.346'	E 088º18.897’	8.2	9.02	0.32	0.49	15.65	3.33	3.55	69	101
