# Supplementary material for: Isolation and characterization of halotolerant plant growth promoting rhizobacteria from mangrove region of Sundarbans, India for enhanced crop productivity
Source: Front Plant Sci. 2023 Apr 20;14:1122347. doi: 10.3389/fpls.2023.1122347 (PMC10158646; doi:10.3389/fpls.2023.1122347)
Supplement: Supplementary file 2 [file Table_2.xlsx]

## Sheet: Sheet1
Supplementary Table S2 Haloterolance assay of bacterial isolates from Sundarban Mangrove region (+ indicates growth; - indicates no growth)
Isolate Code	NaCl Level					pH range
	0% (0 M)	5% (0.85 M)	10% (1.71 M)	15% (2.56 M)	20% (3.42 M)
GN23	+	+	+	+	-	6.0-8.0
GN-4	+	+	+	+	-	6.0-11.0
GN-14	+	+	+	+	-	6.0-8.0
GN12	+	+	+	+	-	6.0-11.0
GN-5	+	+	+	+	-	6.0-11.0
GN25	+	+	+	+	-	6.0-11.0
SD-2	+	+	+	+	-	6.0-8.0
KN-23	+	+	+	+	-	6.0-9.0
KN-3	+	+	+	+	-	6.0-9.0
SV-4	+	+	+	+	-	6.0-9.0
SV-11	+	+	+	+	-	6.0-9.0
SV-15	+	+	+	+	-	6.0-9.0
SV-34	+	+	+	+	-	6.0-9.0
SV-20	+	+	+	+	-	6.0-9.0
JR-12	+	+	+	+	-	6.0-11.0
JR-8	+	+	+	+	-	6.0-11.0
JT-1	+	+	+	+	-	6.0-9.0
Gw-13	+	+	+	+	-	6.0-9.0
Gw-25	+	+	+	+	-	6.0-9.0
HJ-7	+	+	+	+	-	6.0-9.0
