# Supplementary material for: Isolation and characterization of halotolerant plant growth promoting rhizobacteria from mangrove region of Sundarbans, India for enhanced crop productivity
Source: Front Plant Sci. 2023 Apr 20;14:1122347. doi: 10.3389/fpls.2023.1122347 (PMC10158646; doi:10.3389/fpls.2023.1122347)
Supplement: Supplementary file 3 [file Table_3.xlsx]

## Sheet: Sheet1
Supplementary Table S3 Morphological characterization of 20 halotolerant isolates from Sundarban mangrove, West Bengal India
Isolate Code	Morphological Characterization
	Cell Level		Colony Level
	Gram's Staining	Shape	Shape	Pigmentation	Margin	Elevation	Endospore	Motility
GN23	+	Rod	Circular	Cream	Entire	Convex	+	+
GN-4	+	Rod	Circular	Cream	Entire	Convex	+	+
GN-14	+	Rod	Circular	Cream	Entire	Convex	+	+
GN12	+	Rod	Circular	White	Entire	Convex	+	+
GN-5	+	Rod	Circular	Offwhite	Entire	Convex	+	+
GN25	+	Rod	Circular	Cream	Entire	Flat	+	+
SD-2	+	Rod	Irregular	Offwhite	Entire	Convex	+	+
KN-23	+	Rod	Oval	Yellow	Erose	Umbonate	+	+
KN-3	+	Cocci	Circular	Pink	Entire	Convex	-	-
SV-4	+	Rod	Oval	Orange	Erose	Umbonate	+	+
SV-11	+	Rod	Circular	Offwhite	Entire	Flat	+	+
SV-15	+	Rod	Circular	Offwhite	Entire	Flat	+	+
SV-34	+	Rod	Circular	Cream	Entire	Flat	+	+
SV-20	+	Rod	Circular	Offwhite	Entire	Flat	+	+
JR-12	+	Rod	Irregular	Cream	Entire	Flat	+	+
JR-8	+	Rod	Circular	White	Entire	Flat	+	+
JT-1	+	Rod	Circular	Yellow	Entire	Flat	-	-
Gw-13	+	Rod	Oval	Orange	Erose	Umbonate	+	+
Gw-25	-	Bacilli	Circular	Cream	Entire	Flat	-	+
HJ-7	+	Rod	Circular	White	Entire	Flat	+	+
