# Supplementary material for: Isolation and characterization of halotolerant plant growth promoting rhizobacteria from mangrove region of Sundarbans, India for enhanced crop productivity
Source: Front Plant Sci. 2023 Apr 20;14:1122347. doi: 10.3389/fpls.2023.1122347 (PMC10158646; doi:10.3389/fpls.2023.1122347)
Supplement: Supplementary file 4 [file Table_4.xlsx]

## Sheet: Sheet1
Supplementary Table S4 Biochemical characterization of 20 halotolerant bacterial isolates of Sundarban mangrove, West Bengal India
Isolate Code	Biochemical Characterization
	Catalase	Oxidase	Citrate	Methyl Red	VP	TSI	Nitrate	Mannose	Fructose	Sucrose	Xylose	Galactose
GN-23	+	+	+	-	-	+	+	-	-	+	-	-
GN-4	+	+	+	-	-	+	+	-	-	+	-	-
GN-14	+	+	+	-	+	-	+	-	+	+	-	+
GN12	+	+	+	-	-	-	-	-	+	+	+	-
GN-5	+	+	-	-	+	-	-	-	-	-	-	-
GN25	+	+	+	-	+	+	-	+	+	+	+	+
SD-2	+	-	+	-	+	-	+	-	-	+	+	-
KN-23	+	-	+	-	-	+	+	-	+	+	+	-
KN-3	+	+	-	-	+	-	+	-	-	+	-	-
SV-4	+	-	+	-	+	+	+	-	+	+	+	-
SV-11	+	-	+	-	+	+	+	-	-	+	-	-
SV-15	+	-	+	-	+	+	+	+	+	+	+	+
SV-34	+	-	+	-	-	+	-	-	+	+	-	+
SV-20	+	+	+	-	-	+	+	+	+	+	+	-
JR-12	+	+	-	-	-	+	-	-	-	-	-	-
JR-8	+	+	+	-	-	-	-	+	+	+	-	+
JT-1	-	+	+	+	-	-	-	+	+	+	+	-
Gw-13	+	-	+	-	+	+	-	-	-	+	-	-
Gw-25	-	-	+	-	-	+	-	+	-	+	+	+
HJ-7	+	-	+	+	-	-	-	-	-	-	+	-
