# Supplementary material for: Isolation and characterization of halotolerant plant growth promoting rhizobacteria from mangrove region of Sundarbans, India for enhanced crop productivity
Source: Front Plant Sci. 2023 Apr 20;14:1122347. doi: 10.3389/fpls.2023.1122347 (PMC10158646; doi:10.3389/fpls.2023.1122347)
Supplement: Supplementary file 5 [file Table_5.xlsx]

## Sheet: Sheet1
Supplementary Table S5 Molecular identification of 20 isolates screened based on salt tolerance using 16s rRNA sequencing
Isolate Code	Accession No.	Nearest type Strain	Sequence Length (bp)	Sequence Identity (%)	Total score
GN23	MF992216	Bacillus altitudinis strain GN23 16S ribosomal RNA gene, partial sequence	1380	100	2549
GN-4	MK849891	Bacillus zhangzhouensis strain IMCC34903 16S ribosomal RNA gene, partial sequence	841	100	1648
GN-14	MK850091	Bacillus marisflavi strain Gn-14 16S ribosomal RNA gene, partial sequence	745	100	1376
GN12	MF992214	Bacillus safensis strain GN12 16S ribosomal RNA gene, partial sequence	1372	100	2534
GN-5	MK559616.1	Bacillus pumilus strain GN-5 16S ribosomal RNA gene, partial sequence	772	100	1426
GN25	MF992213.1	Bacillus altitudinis strain GN25 16S ribosomal RNA gene, partial sequence	1418	100	2619
SD-2	MH258845.1	Bacillus halotolerans strain SD-2 16S ribosomal RNA gene, partial sequence	814	100	1504
KN-23	KU933480.1	Bacillus oryzaecorticis strain KN-23 16S ribosomal RNA gene, partial sequence	1480	100	2734
KN-3	MK849892.1	Kocuria rosea strain KN-3 16S ribosomal RNA gene, partial sequence	886	100	1637
SV-4	KU933481.1	Bacillus aquimaris strain SV-4 16S ribosomal RNA gene, partial sequence	1464	100	2704
SV-11	MH258842.1	Bacillus aryabhattai strain SV-11 16S ribosomal RNA gene, partial sequence	802	100	1482
SV-15	MH258843.1	Bacillus megaterium strain SV-15 16S ribosomal RNA gene, partial sequence	772	100	1426
SV-34	MF993513.1	Bacillus velezensis strain SV-34 16S ribosomal RNA gene, partial sequence	1378	100	2486
SV-20	MH258844.1	Bacillus megaterium strain SV-20 16S ribosomal RNA gene, partial sequence	728	100	1314
JR-12	MK559615.1	Bacillus megaterium strain JR-12 16S ribosomal RNA gene, partial sequence	512	100	935
JR-8	MF992215.1	Bacillus tequilensis strain Jr8 16S ribosomal RNA gene, partial sequence	1419	100	2621
JT-1	MK559617.1	Arthrobacter sp. strain JT-1 16S ribosomal RNA gene, partial sequence	752	100	1357
Gw-13	MH258847.1	Bacillus aquimaris strain Gw-13 16S ribosomal RNA gene, partial sequence	821	100	1481
Gw-25	MF993514.1	Pseudomonas plecoglossicida strain GW-25 16S ribosomal RNA gene, partial sequence	1423	100	2567
HJ-7	MH258846.1	Bacillus wiedmannii strain HJ-7 16S ribosomal RNA gene, partial sequence	802	100	1482
