# Supplementary material for: Isolation and characterization of halotolerant plant growth promoting rhizobacteria from mangrove region of Sundarbans, India for enhanced crop productivity
Source: Front Plant Sci. 2023 Apr 20;14:1122347. doi: 10.3389/fpls.2023.1122347 (PMC10158646; doi:10.3389/fpls.2023.1122347)
Supplement: Supplementary file 6 [file Table_6.xlsx]

## Sheet: Sheet1
Supplementary Table S6 Direct and Indirect Plant Growth Promoting traits of 20 halotolerant isolates from Sundarban mangroves [(+) positive; (−) negative]
Isolates	Direct Plant Growth Promoting Traits						Indirect Plant Growth Promoting Traits
	Indole Acetic Acid (µg/ml)	Zinc Solubilization	Phosphate Solubilization (MgP2O5/100ml)		Siderophore Production	Ammonia Production	Cellulase (mm)	Xylanase (mm)	Pectinase (mm)	Amylase (mm)
			(8th day)	(15th day)
GN23	-	-	-	-	-	+	16.11	-	-	-
GN-4	23.42	-	-	-	+	-	27	-	-	-
GN-14	27.56	-	16.78	20.87	-	-	9.5	-	-	10
GN12	21.76	-	-	-	-	++	17	-	-	-
GN-5	42.34	+	27.89	37.67	+	+	-	-	-	-
GN25	-	-	18.56	23.67	-	-	25	-	-	-
SD-2	19.56	-	-	-	-	+++	24	18	20	21
KN-23	-	-	-	-	-	-	-	-	-	-
KN-3	33.21	-	-	-	-	-	-
SV-4	-	-	-	-	-	-	-	-	-	-
SV-11	17.34	-	-	-	-	++	-	-	-	-
SV-15	31.27	-	-		-	++	-	-	-	-
SV-34	-	-	-	-	-	++	20	35	17	13
SV-20	-	+	-	-	-	-	29	27	-	15
JR-12	38.34	+	25.54	35.67	+	++	-	-	-	-
JR-8	-	-	-	-	-	+	21	-	14	19
JT-1	36.22	+	0	0	+	++	-	-	-	-
Gw-13	-	+	-	-	-	-	-	-	-	-
Gw-25	34.27	-	-		+	++	-	-	-	-
HJ-7	25.56	-	21.44	30.54	+	+++	-	-	-	-
